# Supplementary material for: Salvianolic Acid B Inhibits Ferroptosis and Apoptosis during Myocardial Ischemia/Reperfusion Injury via Decreasing the Ubiquitin-Proteasome Degradation of GPX4 and the ROS-JNK/MAPK Pathways
Source: Molecules. 2023 May 16;28(10):4117. doi: 10.3390/molecules28104117 (PMC10224207; doi:10.3390/molecules28104117)
Supplement: Supplementary file 1 [file molecules-28-04117-s001.zip]

Archive with 1 entries (1 files):
- molecules-2131612-supplementary.pdf
